# Supplementary material for: Coronary Artery Disease in Patients Older than 35 and Eligible for Cardiovascular Secondary Prevention: An Italian Retrospective Observational Analysis of Healthcare Administrative Databases
Source: J Clin Med. 2021 Oct 14;10(20):4708. doi: 10.3390/jcm10204708 (PMC8540912; doi:10.3390/jcm10204708)
Supplement: Supplementary file 1 [file jcm-10-04708-s001.zip]

Archive with 1 entries (1 files):
- jcm-1404225-supplementary.pdf
